# Supplementary material for: Gait Assessment Using Three-Dimensional Acceleration of the Trunk in Idiopathic Normal Pressure Hydrocephalus
Source: Front Aging Neurosci. 2021 Mar 10;13:653964. doi: 10.3389/fnagi.2021.653964 (PMC8006335; doi:10.3389/fnagi.2021.653964)
Supplement: Supplementary file 1 [file Data_Sheet_1.CSV]

ID1	Day	Sex	Age	NPHs/o	Tap	Ope	Pre_mRS	Fall	AD	PD	CVD	LS	MA	Pre_Gait	sukumi	suri	wide	kokizami	unstable	toshin	turn_dis	stand_dis	probability of an iNPH-specific pathological gait	95% CE volume	amplitude_vertical acceleration	mean_vertical acceleration	sd_vertical acceleration	amplitude_lateral acceleration	mean_lateral acceleration	sd_lateral acceleration	mean_forward acceleration	sd_forward acceleration	amplitude_forward acceleration
1	20171108	M	69	1	1	1	2	1	0	0	0	0	0	1	0	0	2	0	1	0	1	0	25	169.22	0.29	0.06	1.72	0.25	-0.08	1.49	0.23	-0.05	1.34
2	20170302	M	76	1	1	1	2	2	0	0	0	0	0	1	0	1	1	0	1	0	1	0	25	744.24	0.60	-0.03	3.78	0.23	-0.11	1.46	0.46	-0.22	2.92
3	20170322	F	75	1	1	1	2	1	1	1	0	0	0	1	0	2	1	2	1	0	2	0	50	50.36	0.13	-0.01	1.00	0.11	-0.19	0.80	0.19	0.76	1.37
4	20170322	M	84	1	1	1	3	1	0	0	0	1	0	2	1	0	1	2	2	1	2	2	69	623.86	0.47	0.03	2.92	0.24	-0.20	1.51	0.47	0.10	2.95
5	20170326	F	87	1	1	0	4	0	0	0	0	0	1	3	0	1	1	1	1	0	0	2	38	31.65	0.06	0.12	0.83	0.07	-0.22	1.03	0.06	0.29	0.83
6	20170405	M	84	1	0	0	2	0	0	1	0	0	0	2	0	0	2	2	1	0	0	0	31	266.96	0.39	-0.03	2.53	0.22	0.14	1.42	0.25	0.19	1.61
7	20170405	M	87	1	1	1	5	1	0	0	0	0	0	3	2	2	2	2	2	2	2	2	100	45.15	0.06	0.03	1.09	0.06	-0.12	1.03	0.05	0.10	0.82
8	20170405	M	76	1	1	1	2	0	0	0	0	1	0	1	0	0	0	0	1	0	0	0	6	111.47	0.20	0.10	1.31	0.16	-0.10	1.08	0.25	0.54	1.65
9	20170420	F	78	1	1	1	2	0	0	0	0	1	0	2	1	1	2	2	2	1	2	1	75	125.96	0.12	0.10	1.25	0.14	-0.07	1.48	0.14	0.19	1.46
10	20170426	F	78	1	1	1	4	2	1	0	0	0	0	3	2	2	1	2	2	1	2	2	88	47.22	0.07	0.09	1.16	0.07	-0.18	1.18	0.05	-0.14	0.73
11	20170426	F	86	1	1	0	3	2	0	0	0	0	0	1	0	0	1	1	1	1	1	0	31	280.29	0.27	0.03	1.80	0.20	0.10	1.32	0.40	0.15	2.62
12	20170517	F	74	1	1	0	2	0	1	0	0	0	1	2	0	1	2	2	2	0	1	0	50	580.22	0.34	-0.14	2.26	0.29	0.07	1.96	0.40	-0.31	2.70
13	20170517	M	71	1	1	1	2	0	0	0	0	0	0	2	0	0	1	0	2	1	1	0	31	192.86	0.20	0.02	1.40	0.17	0.05	1.25	0.31	0.08	2.20
14	20170524	M	68	1	1	1	2	0	1	0	0	0	0	1	0	1	1	0	1	0	1	0	25	295.18	0.40	0.02	2.54	0.20	-0.02	1.28	0.30	-0.01	1.87
15	20170524	M	81	1	1	0	4	1	1	0	1	1	1	4	2	2	2	2	2	0	2	2	88	28.02	0.05	0.12	0.72	0.05	-0.08	0.69	0.08	0.36	1.18
16	20170615	F	83	1	1	1	4	2	1	0	0	0	0	2	2	2	2	2	2	0	2	2	88	44.12	0.16	0.00	1.13	0.12	-0.16	0.83	0.14	0.22	0.97
17	20170629	M	86	1	1	0	2	0	0	0	0	1	0	2	0	2	2	2	1	0	1	0	50	374.95	0.39	0.05	2.99	0.21	0.07	1.61	0.22	0.17	1.71
18	20170705	F	72	1	1	1	2	0	0	0	0	0	0	2	2	1	2	2	2	1	2	2	88	138.29	0.17	0.03	1.43	0.15	0.09	1.23	0.19	0.17	1.58
19	20170706	F	86	1	0	1	4	2	1	0	0	1	1	4	2	2	2	2	2	2	2	2	100	21.19	0.09	0.01	0.84	0.08	-0.05	0.72	0.08	0.01	0.71
20	20170726	F	79	1	1	1	2	2	1	0	0	0	0	2	1	2	0	2	1	0	1	0	44	215.31	0.24	0.01	1.65	0.22	-0.04	1.52	0.25	0.09	1.75
21	20170823	F	62	1	1	0	3	1	0	0	0	0	0	3	0	0	2	2	2	2	2	2	75	19.35	0.05	0.02	0.80	0.04	-0.03	0.66	0.04	0.21	0.74
22	20170830	M	80	1	0	1	4	2	0	1	0	0	1	4	2	2	2	1	2	0	2	2	81	37.31	0.07	0.15	0.86	0.07	0.14	0.93	0.07	0.24	0.97
23	20170907	M	65	1	0	0	2	0	1	0	0	0	0	2	0	1	1	0	1	0	0	0	19	86.91	0.21	0.03	1.41	0.13	-0.12	0.88	0.21	0.21	1.43
24	20171027	M	77	1	1	1	2	0	1	1	0	0	0	2	1	2	2	2	1	1	1	0	63	119.45	0.18	0.03	1.27	0.17	0.04	1.21	0.24	0.05	1.74
25	20171108	F	81	1	1	1	3	2	1	1	0	0	0	2	0	0	2	2	2	2	2	0	63	77.55	0.17	0.07	1.14	0.14	-0.04	0.94	0.24	0.18	1.60
26	20171115	F	81	1	0	0	2	2	0	0	0	0	0	3	0	0	1	1	2	0	2	1	44	100.46	0.20	0.06	1.38	0.16	0.02	1.06	0.21	0.43	1.41
27	20171129	M	78	1	1	1	3	2	0	0	0	0	0	3	2	2	2	2	2	2	2	2	100	116.33	0.12	-0.03	1.16	0.13	-0.66	1.20	0.18	0.68	1.70
28	20171129	M	75	1	1	1	2	2	0	0	0	0	0	2	2	2	2	2	2	2	2	0	88	140.87	0.17	0.08	1.30	0.17	0.17	1.32	0.22	0.12	1.71
29	20171206	M	84	1	1	1	2	2	0	0	0	1	0	2	0	2	1	1	1	0	1	0	38	142.58	0.26	0.11	1.69	0.20	-0.04	1.31	0.24	0.20	1.54
30	20171213	M	83	1	1	1	3	2	0	1	0	0	0	3	0	2	2	2	2	0	2	0	63	75.43	0.11	0.17	1.02	0.11	0.02	0.98	0.16	0.48	1.52
31	20171213	F	82	1	0	0	2	2	1	0	0	1	1	2	0	1	1	1	0	0	0	0	19	217.96	0.28	0.00	1.78	0.23	0.06	1.46	0.27	0.19	1.74
32	20171220	F	66	1	1	0	2	2	0	0	0	0	0	2	0	1	0	0	1	1	1	0	25	148.51	0.24	-0.02	1.59	0.14	0.07	0.91	0.32	-0.13	2.17
33	20180110	M	69	1	1	1	3	2	0	0	0	1	0	3	2	2	2	2	2	2	2	2	100	159.40	0.23	0.00	1.44	0.24	0.04	1.47	0.30	-0.07	1.85
34	20180117	M	68	1	1	1	2	2	0	0	0	0	0	2	0	2	2	2	2	2	2	0	75	143.11	0.36	0.00	2.16	0.21	-0.06	1.28	0.21	-0.06	1.24
35	20180123	M	84	1	1	0	3	2	1	0	0	0	0	4	2	2	2	2	2	2	2	2	100	18.51	0.08	-0.01	0.88	0.08	-0.36	0.89	0.04	0.08	0.50
36	20180124	M	75	1	1	1	2	1	0	0	0	0	0	2	0	1	1	1	1	0	1	0	31	256.05	0.29	0.01	1.94	0.19	0.00	1.25	0.32	0.01	2.12
37	20180207	F	84	1	1	0	2	1	1	0	0	0	0	2	0	1	1	1	1	0	0	0	25	178.55	0.20	0.12	1.77	0.15	-0.11	1.36	0.19	0.37	1.74
38	20180214	M	80	1	1	1	2	2	1	0	0	0	0	2	2	2	1	2	2	2	2	0	81	103.84	0.25	0.02	1.68	0.12	0.03	0.83	0.27	0.62	1.81
39	20180228	M	74	1	1	1	2	1	0	0	0	0	0	2	0	0	0	0	1	0	0	0	6	157.42	0.22	0.02	1.51	0.16	-0.07	1.11	0.31	0.10	2.09
40	20180307	M	74	1	1	1	2	2	0	0	0	1	0	2	0	0	1	1	1	0	1	1	31	93.81	0.10	0.19	1.00	0.14	0.15	1.33	0.15	0.19	1.44
41	20180307	M	79	1	1	1	3	2	0	0	0	1	0	3	0	2	2	2	2	0	2	1	69	109.06	0.15	0.06	1.39	0.17	0.07	1.52	0.12	0.30	1.06
42	20180328	M	83	1	1	1	3	2	1	0	0	1	0	3	0	2	2	2	2	1	2	1	75	165.80	0.21	-0.01	1.53	0.20	0.14	1.48	0.20	0.17	1.47
43	20180328	M	85	1	1	1	3	2	0	0	0	0	0	3	0	2	2	2	2	2	2	2	88	89.23	0.16	-0.03	1.22	0.14	0.19	1.08	0.20	0.53	1.48
44	20180404	M	79	1	1	1	3	2	1	0	1	1	0	3	1	2	2	2	2	2	2	2	94	22.31	0.09	0.02	0.77	0.12	-0.09	0.99	0.08	-0.05	0.64
45	20180404	F	86	1	1	1	3	2	1	0	0	0	1	3	2	2	2	2	2	2	2	2	100	64.61	0.17	0.14	1.26	0.16	0.27	1.19	0.12	0.27	0.90
46	20180418	F	81	1	1	1	3	2	0	0	0	1	1	3	2	2	2	2	2	2	2	2	100	78.57	0.22	0.03	1.57	0.12	-0.06	0.88	0.16	0.11	1.15
47	20180508	F	55	1	1	0	2	0	0	0	0	0	0	2	0	0	0	0	1	0	1	0	13	635.57	0.46	-0.07	2.84	0.26	-0.04	1.59	0.46	-0.31	2.83
48	20180509	F	55	1	1	1	3	2	0	0	0	0	1	4	2	2	2	2	2	2	2	2	100	12.65	0.03	0.10	0.51	0.06	0.17	1.04	0.03	0.17	0.53
49	20180509	F	67	1	1	1	2	0	0	0	0	0	0	2	0	0	0	0	1	0	1	0	13	45.49	0.09	0.01	0.99	0.08	-0.06	0.85	0.11	-0.06	1.21
50	20180530	M	82	1	1	0	3	1	1	0	0	1	1	3	2	2	2	2	2	2	2	2	100	46.98	0.07	-0.03	0.95	0.07	0.19	0.86	0.09	0.29	1.17
51	20180530	M	85	1	1	1	3	2	1	0	0	1	1	3	2	2	2	2	2	2	2	2	100	110.72	0.18	0.03	1.30	0.16	0.09	1.17	0.23	0.23	1.71
52	20180613	M	75	1	0	0	4	2	1	0	1	1	1	4	2	2	2	2	2	2	2	2	100	22.04	0.04	0.05	0.60	0.07	0.09	1.05	0.05	0.38	0.80
53	20180627	M	79	1	1	1	2	2	0	0	0	0	0	2	2	2	2	2	2	1	2	1	88	190.35	0.34	0.00	2.09	0.17	-0.05	1.02	0.32	0.01	1.92
54	20180718	M	66	1	1	0	2	0	0	0	0	0	0	2	0	0	0	0	1	0	1	0	13	268.19	0.33	-0.01	2.25	0.18	0.02	1.21	0.29	-0.05	2.00
55	20180725	M	85	1	1	1	3	2	0	0	0	0	0	3	2	2	2	2	2	2	2	2	100	164.40	0.26	0.03	1.78	0.20	0.10	1.34	0.21	0.34	1.43
56	20180801	M	87	1	1	1	3	1	0	0	0	0	0	3	0	2	2	2	1	0	0	0	44	54.19	0.17	0.02	1.33	0.12	-0.27	0.91	0.12	0.25	0.95
57	20180829	M	73	1	1	1	3	2	1	0	0	0	0	3	0	1	2	2	2	0	1	0	50	384.81	0.33	0.00	2.18	0.23	0.07	1.53	0.37	0.01	2.41
58	20180913	M	56	1	1	1	3	2	0	0	0	0	0	3	0	2	2	2	2	2	2	2	88	258.92	0.31	-0.01	2.03	0.22	-0.17	1.47	0.27	0.09	1.80
59	20181108	M	65	1	1	1	3	2	1	0	0	0	0	3	2	2	2	2	2	2	2	2	100	91.39	0.18	0.04	1.31	0.15	-0.02	1.07	0.21	0.38	1.51
60	20181129	M	70	1	1	1	5	0	0	0	0	0	1	4	2	2	2	2	2	2	2	2	100	23.50	0.05	0.05	0.80	0.05	0.00	0.93	0.04	0.15	0.69
61	20181213	F	79	1	1	1	3	2	0	0	0	0	0	3	2	2	2	2	2	2	2	2	100	34.34	0.06	0.11	0.96	0.05	0.04	0.87	0.05	0.23	0.86
62	20190124	M	65	1	1	0	3	2	1	0	0	1	0	1	0	0	1	0	0	0	0	0	6	226.62	0.27	0.03	1.76	0.21	0.23	1.32	0.33	0.50	2.09
63	20190131	M	74	1	1	0	2	2	1	0	0	0	0	2	0	2	2	2	2	2	1	0	69	313.56	0.32	0.01	2.08	0.21	-0.05	1.39	0.41	-0.05	2.66
64	20190207	M	77	1	1	1	2	0	0	0	0	0	0	2	0	2	2	2	1	0	0	0	44	419.53	0.33	-0.04	2.11	0.24	-0.06	1.56	0.42	-0.05	2.68
65	20190207	M	76	1	1	0	3	2	1	0	0	1	1	3	0	2	2	2	0	0	0	0	38	48.82	0.17	0.04	1.18	0.13	-0.07	0.89	0.14	0.24	0.97
66	20190214	F	81	1	0	0	2	0	0	0	0	1	0	2	0	1	1	1	0	0	0	0	19	35.18	0.05	0.08	0.83	0.06	0.24	0.93	0.06	0.45	0.94
67	20190307	M	64	1	1	1	2	2	0	0	0	0	0	3	2	2	2	2	2	2	2	2	100	28.63	0.05	0.03	0.82	0.05	-0.05	0.85	0.05	0.08	0.85
68	20190311	M	81	1	0	0	3	2	0	0	0	0	0	4	2	2	2	2	2	2	2	2	100	34.54	0.15	-0.01	1.21	0.12	0.03	0.96	0.09	-0.06	0.74
69	20190314	M	86	1	0	0	2	0	0	0	0	1	0	1	0	0	1	1	1	0	0	0	19	388.51	0.35	0.00	2.20	0.25	0.04	1.57	0.35	-0.11	2.25
70	20190326	M	80	1	1	1	2	2	1	0	0	0	0	2	2	2	1	2	2	2	2	0	81	275.34	0.33	0.01	2.13	0.20	-0.02	1.30	0.39	0.07	2.50
71	20190328	F	83	1	1	0	2	2	1	0	0	0	0	2	0	0	1	0	0	0	0	1	13	251.35	0.27	-0.03	1.71	0.21	-0.12	1.32	0.36	-0.12	2.31
72	20190404	M	80	1	0	0	2	0	1	0	0	1	0	2	0	0	0	1	1	2	1	0	31	663.87	0.30	0.01	2.13	0.28	-0.01	2.03	0.44	0.08	3.12
73	20190411	F	71	1	1	0	2	2	1	0	0	0	0	2	0	2	2	1	2	2	1	0	63	362.96	0.37	0.02	2.43	0.25	0.04	1.63	0.36	0.11	2.36
74	20190419	M	83	1	1	1	2	2	0	0	0	1	1	2	0	2	2	2	2	0	2	0	63	407.12	0.30	-0.02	2.07	0.27	0.10	1.84	0.32	-0.03	2.21
75	20190425	M	82	1	0	0	2	2	0	1	0	0	0	2	0	1	0	1	2	0	0	0	25	37.21	0.07	0.03	0.90	0.07	-0.03	0.95	0.07	0.17	0.93
76	20190520	M	69	1	1	1	3	2	1	0	1	0	0	3	2	2	2	2	2	2	2	0	88	541.07	0.35	0.00	2.28	0.30	-0.04	1.93	0.39	0.00	2.52
77	20190523	F	81	1	1	1	3	2	0	0	0	1	0	3	2	1	2	2	2	2	2	1	88	44.43	0.10	0.04	0.89	0.11	-0.09	0.96	0.12	0.23	1.07
78	20190530	M	82	1	1	0	3	2	1	0	1	0	1	3	2	2	2	2	2	2	2	2	100	32.04	0.05	0.03	0.87	0.05	-0.30	0.86	0.05	0.20	0.88
79	20190530	F	80	1	0	0	2	2	1	0	0	1	0	2	0	2	2	2	1	0	1	1	56	270.26	0.26	0.02	1.65	0.25	0.04	1.58	0.34	-0.01	2.15
80	20190606	M	77	1	1	1	3	1	0	0	0	0	0	3	2	2	2	2	2	1	2	1	88	710.13	0.44	0.05	2.89	0.27	-0.06	1.75	0.44	0.28	2.86
81	20190606	M	68	1	1	0	2	0	0	0	0	0	0	2	0	1	0	0	0	0	0	0	6	791.07	0.41	0.01	2.73	0.33	-0.06	2.20	0.42	0.16	2.79
82	20190613	M	76	1	1	0	2	0	1	0	0	0	0	2	0	1	0	0	0	0	0	0	6	511.75	0.35	0.01	2.50	0.23	0.25	1.67	0.35	0.04	2.53
83	20190613	F	87	1	1	0	4	2	1	0	0	0	1	4	2	2	2	2	2	2	2	2	100	25.51	0.04	0.11	0.76	0.06	0.04	1.02	0.04	-0.28	0.75
84	20190627	F	80	1	1	1	3	2	1	0	0	0	0	3	0	2	2	2	2	1	2	1	75	233.38	0.17	0.12	1.33	0.21	0.13	1.60	0.30	0.28	2.31
85	20190704	M	75	1	1	1	4	2	0	0	0	0	0	4	2	2	2	2	2	2	2	2	100	26.84	0.06	0.00	0.92	0.06	-0.24	0.87	0.05	0.14	0.68
86	20190725	M	82	1	1	0	2	1	1	0	0	0	0	2	0	2	2	2	1	0	1	0	50	201.79	0.34	0.00	2.06	0.25	0.11	1.48	0.29	-0.01	1.74
87	20190801	F	80	1	1	1	3	2	1	0	0	0	0	3	0	2	2	2	2	1	2	1	75	20.49	0.04	0.06	0.73	0.04	0.01	0.73	0.05	0.10	0.79
88	20190815	F	82	1	1	0	3	2	1	0	0	1	0	3	2	2	2	2	2	2	2	2	100	19.38	0.04	0.14	0.72	0.05	0.17	0.90	0.04	0.15	0.65
89	20190822	M	75	1	1	1	3	2	0	0	0	0	1	3	2	2	2	2	2	2	2	2	100	14.52	0.03	0.02	0.57	0.05	-0.16	0.81	0.04	0.10	0.65
90	20190829	M	75	1	1	1	2	1	0	0	0	0	0	2	1	2	1	2	2	1	2	0	69	39.98	0.05	0.07	0.78	0.07	0.11	1.09	0.06	0.23	1.02
91	20190902	F	77	1	1	1	2	2	0	0	0	1	0	2	0	1	1	1	1	0	1	0	31	68.82	0.15	0.07	1.22	0.12	0.24	0.99	0.15	0.34	1.26
92	20190929	M	75	1	1	1	3	2	0	0	0	0	1	3	2	2	2	2	2	2	2	2	100	216.30	0.20	-0.01	1.33	0.23	0.16	1.51	0.33	-0.12	2.21
93	20191002	M	72	1	1	0	3	2	0	0	0	0	1	3	2	2	2	2	2	2	2	2	100	13.04	0.04	0.02	0.62	0.04	-0.08	0.74	0.04	0.16	0.63
94	20191017	F	74	1	1	0	3	2	0	0	0	0	1	3	2	2	2	2	2	2	2	2	100	61.82	0.08	0.18	0.85	0.13	0.44	1.34	0.14	0.40	1.49
95	20191017	M	85	1	1	0	2	2	0	0	0	1	1	2	1	2	2	2	2	2	2	2	94	160.33	0.24	0.01	1.66	0.16	-0.21	1.12	0.26	0.21	1.81
96	20191030	M	72	1	1	0	3	2	0	0	0	0	0	3	0	2	2	2	2	2	2	2	88	89.85	0.17	-0.03	1.24	0.12	0.08	0.92	0.24	0.57	1.80
97	20191107	F	82	1	1	0	2	0	0	0	0	0	0	2	0	2	2	1	2	0	2	0	56	181.00	0.21	-0.03	1.45	0.21	-0.02	1.49	0.27	0.16	1.87
98	20170501	M	84	0	NA	1	NA	NA	NA	NA	NA	NA	NA	0	0	0	0	0	0	0	0	0	0	251.88	0.38	-0.01	2.66	0.17	0.14	1.18	0.25	0.05	1.75
99	20170501	M	80	0	NA	1	NA	NA	NA	NA	NA	NA	NA	0	0	0	0	0	0	0	0	0	0	302.97	0.32	-0.01	2.07	0.20	-0.15	1.28	0.40	0.19	2.59
100	20170501	M	80	0	NA	1	NA	NA	NA	NA	NA	NA	NA	0	0	0	0	0	0	0	0	0	0	217.86	0.25	0.02	1.71	0.18	0.02	1.19	0.34	0.32	2.32
101	20170502	F	79	0	NA	1	NA	NA	NA	NA	NA	NA	NA	0	0	0	0	0	0	0	0	0	0	125.81	0.28	-0.07	1.80	0.13	-0.02	0.83	0.28	0.58	1.85
102	20170502	M	91	0	NA	1	NA	NA	NA	NA	NA	NA	NA	0	0	0	0	0	0	0	0	0	0	204.87	0.22	-0.07	1.62	0.20	-0.11	1.46	0.26	0.27	1.94
103	20170502	M	82	0	NA	1	NA	NA	NA	NA	NA	NA	NA	0	0	0	0	0	0	0	0	0	0	317.13	0.32	-0.04	2.13	0.23	0.14	1.53	0.35	0.13	2.33
104	20170502	M	70	0	NA	1	NA	NA	NA	NA	NA	NA	NA	0	0	0	0	0	0	0	0	0	0	306.45	0.37	-0.20	2.52	0.19	-0.27	1.29	0.34	0.57	2.31
105	20170503	F	85	0	NA	1	NA	NA	NA	NA	NA	NA	NA	0	0	0	0	0	0	0	0	0	0	151.37	0.27	-0.10	1.75	0.13	-0.08	0.89	0.30	0.54	1.96
106	20170503	F	62	0	NA	1	NA	NA	NA	NA	NA	NA	NA	0	0	0	0	0	0	0	0	0	0	127.08	0.18	0.01	1.37	0.17	0.05	1.30	0.19	0.09	1.47
107	20170503	F	79	0	NA	1	NA	NA	NA	NA	NA	NA	NA	0	0	0	0	0	0	0	0	0	0	129.66	0.26	-0.04	1.70	0.12	-0.08	0.79	0.30	0.43	1.99
108	20170504	M	70	0	NA	1	NA	NA	NA	NA	NA	NA	NA	0	0	0	0	0	0	0	0	0	0	230.96	0.27	-0.06	1.75	0.25	-0.20	1.62	0.26	0.14	1.66
109	20170504	M	76	0	NA	1	NA	NA	NA	NA	NA	NA	NA	0	0	0	0	0	0	0	0	0	0	216.73	0.30	-0.03	1.96	0.18	0.03	1.20	0.29	0.06	1.88
110	20170504	F	81	0	NA	1	NA	NA	NA	NA	NA	NA	NA	0	0	0	0	0	0	0	0	0	0	217.72	0.23	-0.07	1.62	0.18	0.04	1.28	0.30	0.33	2.15
111	20170504	F	83	0	NA	2	NA	NA	NA	NA	NA	NA	NA	0	0	0	0	0	0	0	0	0	0	112.60	0.21	-0.05	1.48	0.13	-0.05	0.93	0.25	0.60	1.76
112	20170504	M	84	0	NA	1	NA	NA	NA	NA	NA	NA	NA	0	0	0	0	0	0	0	0	0	0	447.65	0.47	-0.02	3.03	0.19	-0.11	1.25	0.38	0.11	2.44
113	20170504	F	87	0	NA	1	NA	NA	NA	NA	NA	NA	NA	0	0	0	0	0	0	0	0	0	0	136.29	0.27	-0.03	1.74	0.19	-0.07	1.24	0.23	0.14	1.48
114	20170504	F	81	0	NA	1	NA	NA	NA	NA	NA	NA	NA	0	0	0	0	0	0	0	0	0	0	188.64	0.29	-0.02	1.90	0.14	0.01	0.94	0.33	0.36	2.19
115	20170505	F	92	0	NA	1	NA	NA	NA	NA	NA	NA	NA	0	0	0	0	0	0	0	0	0	0	90.39	0.20	-0.07	1.38	0.14	0.27	0.99	0.20	0.35	1.38
116	20170506	F	86	0	NA	1	NA	NA	NA	NA	NA	NA	NA	0	0	0	0	0	0	0	0	0	0	377.85	0.35	-0.05	2.35	0.20	-0.18	1.34	0.40	-0.05	2.65
117	20170506	M	87	0	NA	1	NA	NA	NA	NA	NA	NA	NA	0	0	0	0	0	0	0	0	0	0	113.56	0.20	-0.07	1.38	0.14	0.06	1.00	0.24	-0.09	1.71
118	20170508	M	74	0	NA	1	NA	NA	NA	NA	NA	NA	NA	0	0	0	0	0	0	0	0	0	0	474.11	0.37	-0.02	2.60	0.27	0.07	1.88	0.30	0.17	2.09
119	20170508	F	86	0	NA	1	NA	NA	NA	NA	NA	NA	NA	0	0	0	0	0	0	0	0	0	0	106.12	0.17	-0.01	1.29	0.15	0.01	1.14	0.20	0.09	1.46
120	20170509	M	80	0	NA	1	NA	NA	NA	NA	NA	NA	NA	0	0	0	0	0	0	0	0	0	0	401.19	0.43	-0.08	2.67	0.25	0.02	1.54	0.34	-0.05	2.09
121	20170509	F	78	0	NA	1	NA	NA	NA	NA	NA	NA	NA	0	0	0	0	0	0	0	0	0	0	141.76	0.19	-0.02	1.38	0.17	0.11	1.25	0.27	0.06	1.92
122	20170509	F	80	0	NA	1	NA	NA	NA	NA	NA	NA	NA	0	0	0	0	0	0	0	0	0	0	95.96	0.21	-0.03	1.42	0.15	-0.02	0.98	0.22	0.19	1.44
123	20170509	M	83	0	NA	2	NA	NA	NA	NA	NA	NA	NA	0	0	0	0	0	0	0	0	0	0	193.11	0.27	-0.05	1.82	0.18	-0.17	1.19	0.30	0.29	1.99
124	20170510	M	72	0	NA	1	NA	NA	NA	NA	NA	NA	NA	0	0	0	0	0	0	0	0	0	0	145.16	0.29	-0.04	1.86	0.16	0.00	1.04	0.27	0.58	1.73
125	20170510	M	78	0	NA	1	NA	NA	NA	NA	NA	NA	NA	0	0	0	0	0	0	0	0	0	0	212.34	0.23	0.03	1.57	0.19	-0.11	1.34	0.30	0.20	2.08
126	20170512	M	75	0	NA	1	NA	NA	NA	NA	NA	NA	NA	0	0	0	0	0	0	0	0	0	0	214.29	0.27	-0.02	1.81	0.19	-0.18	1.29	0.30	0.08	1.99
127	20170510	F	77	0	NA	1	NA	NA	NA	NA	NA	NA	NA	0	0	0	0	0	0	0	0	0	0	205.66	0.30	-0.04	2.07	0.16	-0.03	1.11	0.26	0.27	1.81
128	20170510	M	80	0	NA	1	NA	NA	NA	NA	NA	NA	NA	0	0	0	0	0	0	0	0	0	0	75.38	0.11	-0.06	1.14	0.11	0.10	1.09	0.13	0.53	1.30
129	20170510	M	86	0	NA	1	NA	NA	NA	NA	NA	NA	NA	0	0	0	0	0	0	0	0	0	0	162.07	0.28	-0.05	1.87	0.20	-0.03	1.36	0.23	0.13	1.55
130	20170510	F	90	0	NA	1	NA	NA	NA	NA	NA	NA	NA	0	0	0	0	0	0	0	0	0	0	282.78	0.39	-0.09	2.28	0.18	0.02	1.09	0.41	-0.17	2.42
131	20170512	F	81	0	NA	1	NA	NA	NA	NA	NA	NA	NA	0	0	0	0	0	0	0	0	0	0	695.49	0.54	0.02	3.75	0.24	0.18	1.71	0.39	0.22	2.73
132	20170513	F	68	0	NA	3	NA	NA	NA	NA	NA	NA	NA	0	0	0	0	0	0	0	0	0	0	244.45	0.28	-0.15	1.84	0.19	0.00	1.26	0.34	0.43	2.22
133	20170515	F	85	0	NA	1	NA	NA	NA	NA	NA	NA	NA	0	0	0	0	0	0	0	0	0	0	82.92	0.19	-0.04	1.41	0.14	0.06	1.02	0.16	0.35	1.18
134	20170517	M	70	0	NA	1	NA	NA	NA	NA	NA	NA	NA	0	0	0	0	0	0	0	0	0	0	477.63	0.43	-0.02	2.66	0.28	0.10	1.72	0.39	0.00	2.40
135	20170517	F	78	0	NA	1	NA	NA	NA	NA	NA	NA	NA	0	0	0	0	0	0	0	0	0	0	510.54	0.40	-0.02	2.63	0.24	0.03	1.58	0.42	0.49	2.74
136	20170518	F	88	0	NA	2	NA	NA	NA	NA	NA	NA	NA	0	0	0	0	0	0	0	0	0	0	347.24	0.41	-0.04	2.56	0.22	-0.10	1.36	0.33	-0.04	2.08
137	20170518	M	73	0	NA	1	NA	NA	NA	NA	NA	NA	NA	0	0	0	0	0	0	0	0	0	0	298.32	0.35	-0.02	2.37	0.19	0.04	1.28	0.30	0.00	1.99
138	20170518	F	79	0	NA	1	NA	NA	NA	NA	NA	NA	NA	0	0	0	0	0	0	0	0	0	0	189.48	0.27	-0.03	1.76	0.17	-0.02	1.12	0.31	0.16	2.02
139	20170519	F	84	0	NA	1	NA	NA	NA	NA	NA	NA	NA	0	0	0	0	0	0	0	0	0	0	94.27	0.17	-0.03	1.24	0.15	0.04	1.07	0.20	0.32	1.42
140	20170519	F	79	0	NA	1	NA	NA	NA	NA	NA	NA	NA	0	0	0	0	0	0	0	0	0	0	146.67	0.24	-0.05	1.57	0.17	0.03	1.11	0.26	0.16	1.73
141	20170519	F	74	0	NA	1	NA	NA	NA	NA	NA	NA	NA	0	0	0	0	0	0	0	0	0	0	77.89	0.11	-0.08	1.13	0.09	-0.09	0.95	0.14	0.47	1.47
142	20170519	F	84	0	NA	1	NA	NA	NA	NA	NA	NA	NA	0	0	0	0	0	0	0	0	0	0	107.81	0.18	-0.20	1.33	0.14	-0.04	1.02	0.22	0.67	1.61
143	20170524	F	82	0	NA	1	NA	NA	NA	NA	NA	NA	NA	0	0	0	0	0	0	0	0	0	0	169.27	0.18	-0.04	1.41	0.18	0.07	1.35	0.25	0.24	1.91
144	20170601	F	87	0	NA	1	NA	NA	NA	NA	NA	NA	NA	0	0	0	0	0	0	0	0	0	0	246.18	0.30	-0.01	1.90	0.21	-0.09	1.38	0.33	-0.07	2.11
145	20170601	M	78	0	NA	2	NA	NA	NA	NA	NA	NA	NA	0	0	0	0	0	0	0	0	0	0	284.53	0.35	-0.02	2.45	0.18	0.07	1.30	0.28	0.15	1.99
146	20170601	M	64	0	NA	2	NA	NA	NA	NA	NA	NA	NA	0	0	0	0	0	0	0	0	0	0	101.18	0.19	-0.05	1.32	0.15	0.20	1.09	0.21	0.37	1.47
147	20170601	M	78	0	NA	1	NA	NA	NA	NA	NA	NA	NA	0	0	0	0	0	0	0	0	0	0	190.09	0.25	-0.04	1.75	0.22	-0.30	1.52	0.24	-0.01	1.70
148	20170601	F	88	0	NA	1	NA	NA	NA	NA	NA	NA	NA	0	0	0	0	0	0	0	0	0	0	116.52	0.19	-0.02	1.47	0.13	-0.02	1.02	0.21	0.48	1.61
149	20170601	F	78	0	NA	1	NA	NA	NA	NA	NA	NA	NA	0	0	0	0	0	0	0	0	0	0	108.18	0.18	-0.08	1.54	0.11	0.20	0.95	0.19	0.39	1.62
150	20170707	F	84	0	NA	1	NA	NA	NA	NA	NA	NA	NA	0	0	0	0	0	0	0	0	0	0	156.07	0.24	-0.03	1.77	0.16	-0.04	1.20	0.21	0.09	1.58
151	20170710	M	71	0	NA	1	NA	NA	NA	NA	NA	NA	NA	0	0	0	0	0	0	0	0	0	0	120.17	0.22	-0.02	1.56	0.17	-0.01	1.17	0.21	0.08	1.47
152	20170710	M	66	0	NA	1	NA	NA	NA	NA	NA	NA	NA	0	0	0	0	0	0	0	0	0	0	795.06	0.57	0.01	3.70	0.28	0.00	1.80	0.44	-0.08	2.86
153	20170711	M	66	0	NA	1	NA	NA	NA	NA	NA	NA	NA	0	0	0	0	0	0	0	0	0	0	233.03	0.34	-0.03	2.31	0.23	0.08	1.60	0.24	0.38	1.66
154	20170711	F	83	0	NA	3	NA	NA	NA	NA	NA	NA	NA	0	0	0	0	0	0	0	0	0	0	169.44	0.24	-0.16	1.59	0.19	-0.13	1.28	0.28	0.31	1.86
155	20170717	M	81	0	NA	1	NA	NA	NA	NA	NA	NA	NA	0	0	0	0	0	0	0	0	0	0	580.44	0.49	0.02	3.18	0.27	-0.09	1.77	0.34	0.35	2.22
156	20170725	M	74	0	NA	1	NA	NA	NA	NA	NA	NA	NA	0	0	0	0	0	0	0	0	0	0	119.95	0.22	-0.06	1.55	0.13	0.06	0.96	0.23	0.19	1.62
157	20170725	F	81	0	NA	1	NA	NA	NA	NA	NA	NA	NA	0	0	0	0	0	0	0	0	0	0	229.56	0.36	-0.06	2.28	0.19	0.00	1.19	0.29	-0.09	1.86
158	20170725	F	67	0	NA	3	NA	NA	NA	NA	NA	NA	NA	0	0	0	0	0	0	0	0	0	0	348.10	0.30	-0.07	2.01	0.25	0.03	1.70	0.35	-0.15	2.35
159	20170804	F	78	0	NA	1	NA	NA	NA	NA	NA	NA	NA	0	0	0	0	0	0	0	0	0	0	74.73	0.18	-0.06	1.33	0.14	-0.07	1.04	0.16	0.43	1.17
160	20170804	F	85	0	NA	1	NA	NA	NA	NA	NA	NA	NA	0	0	0	0	0	0	0	0	0	0	93.49	0.23	-0.05	1.56	0.18	-0.12	1.23	0.15	0.27	1.07
161	20170804	M	80	0	NA	1	NA	NA	NA	NA	NA	NA	NA	0	0	0	0	0	0	0	0	0	0	233.67	0.30	-0.06	1.90	0.24	0.08	1.53	0.26	-0.12	1.66
162	20170805	M	83	0	NA	1	NA	NA	NA	NA	NA	NA	NA	0	0	0	0	0	0	0	0	0	0	266.85	0.30	0.03	1.90	0.27	-0.11	1.71	0.27	-0.06	1.73
163	20170805	M	72	0	NA	1	NA	NA	NA	NA	NA	NA	NA	0	0	0	0	0	0	0	0	0	0	211.95	0.30	0.00	2.05	0.20	-0.08	1.34	0.25	0.19	1.69
164	20170809	F	78	0	NA	1	NA	NA	NA	NA	NA	NA	NA	0	0	0	0	0	0	0	0	0	0	117.49	0.20	0.05	1.56	0.14	0.06	1.05	0.19	0.30	1.46
165	20170809	M	75	0	NA	1	NA	NA	NA	NA	NA	NA	NA	0	0	0	0	0	0	0	0	0	0	122.72	0.24	-0.03	1.68	0.15	0.02	1.07	0.23	0.27	1.65
